# Supplementary material for: Increased Adipogenesis in Cultured Embryonic Chondrocytes and in Adult Bone Marrow of Dominant Negative Erg Transgenic Mice
Source: PLoS One. 2012 Nov 14;7(11):e48656. doi: 10.1371/journal.pone.0048656 (PMC3498236; doi:10.1371/journal.pone.0048656)
Supplement: Table S1 — List of genes with a 10-fold or more change in expression between day 0 and day 20 of culture in wt chondrocytes in microarray-derived data. (XLS) [file pone.0048656.s006.xls]

## Sheet: J20WTvsJ0WT_complet_p0.005_Msup
Table S1
Gene Name	Gene description	Ratio	Fold change
9930013L23Rik	RIKEN cDNA 9930013L23 gene	3.78859	13.8191
Ahr	aryl-hydrocarbon receptor	3.46298	11.0271
Aldh1a1	aldehyde dehydrogenase family 1, subfamily A1	4.30586	19.7785
Aldh1a2	aldehyde dehydrogenase family 1, subfamily A2	3.37969	10.4085
Aldh1a7	aldehyde dehydrogenase family 1, subfamily A7	4.21444	18.5641
Apoe	apolipoprotein E	3.41498	10.6662
Atf3	activating transcription factor 3	-3.53214	-11.5686
BC064033	cDNA sequence BC064033	-3.81478	-14.0722
Btg2	B-cell translocation gene 2, anti-proliferative	-3.73728	-13.3362
C1r	complement component 1, r subcomponent	3.3941	10.513
C3	complement component 3	5.26067	38.3371
Car6	carbonic anhydrase 6	-3.44869	-10.9184
Cd109	CD109 antigen	-3.50872	-11.3823
Cd1d1	CD1d1 antigen	3.59805	12.1094
Cdh5	cadherin 5	-3.35164	-10.2081
Cfd	complement factor D (adipsin)	4.95789	31.0795
Cfh	complement component factor h	3.55502	11.7535
Chad	chondroadherin	-3.42447	-10.7366
Chl1	cell adhesion molecule with homology to L1CAM	5.02487	32.5564
Cldn5	claudin 5	-4.93102	-30.506
Clec4n	C-type lectin domain family 4, member n	3.66446	12.6798
Cma1	chymase 1, mast cell	-3.63156	-12.3939
Col11a1	collagen, type XI, alpha 1	-4.0696	-16.7908
Cox17	cytochrome c oxidase, subunit XVII assembly protein homolog (yeast)	-6.28492	-77.9739
Cpa3	carboxypeptidase A3, mast cell	-3.77607	-13.6997
Cxcl12	chemokine (C-X-C motif) ligand 12	4.60042	24.2585
Cxcl5	chemokine (C-X-C motif) ligand 5	6.83296	114.006
D930017K21Rik	RIKEN cDNA D930017K21 gene	-3.33402	-10.0842
Dio3	deiodinase, iodothyronine type III	3.73001	13.2692
EG666606	predicted gene, EG666606	-3.56865	-11.8651
Emr1	EGF-like module containing, mucin-like, hormone receptor-like sequence 1	3.52818	11.5369
Enpep	glutamyl aminopeptidase	3.71169	13.1018
Epyc	epiphycan	-3.54097	-11.6396
F13a1	coagulation factor XIII, A1 subunit	-3.36915	-10.3327
Fos	FBJ osteosarcoma oncogene	-4.36885	-20.6612
Fosb	FBJ osteosarcoma oncogene B	-3.46869	-11.0708
Gbf1	golgi-specific brefeldin A-resistance factor 1	-3.55907	-11.7866
Gli1	GLI-Kruppel family member GLI1	-4.71743	-26.308
Grn	granulin	-3.72479	-13.2213
Gtf2i	general transcription factor II I	5.14446	35.3701
Hapln1	hyaluronan and proteoglycan link protein 1	-3.64206	-12.4844
Hba-a1	hemoglobin alpha, adult chain 1	-4.66014	-25.2838
Hba-a2	hemoglobin alpha, adult chain 2	-4.71674	-26.2954
Hbb-b1	hemoglobin, beta adult major chain	-6.48125	-89.341
Hist1h1b	histone cluster 1, H1b	-4.69184	-25.8455
Hist1h1e	histone cluster 1, H1e	-4.21983	-18.6335
Hist1h2af	histone cluster 1, H2af	-3.68836	-12.8916
Hist1h2ai	histone cluster 1, H2ai	-3.63316	-12.4077
Hist1h2ak	histone cluster 1, H2ak	-3.57407	-11.9097
Hist1h4d	histone cluster 1, H4d	-3.94361	-15.3867
Hist1h4f	histone cluster 1, H4f	-3.55837	-11.7808
Hist2h4	histone cluster 2, H4	-3.41046	-10.6329
Hp	haptoglobin	4.32221	20.0039
Hspa1a	heat shock protein 1A	-5.63249	-49.6076
Hspa1b	heat shock protein 1B	-4.10815	-17.2455
Il1rl1	interleukin 1 receptor-like 1	3.50876	11.3826
Il6	interleukin 6	3.89957	14.9241
Klf2	Kruppel-like factor 2 (lung)	-5.19616	-36.6606
Klf6	Kruppel-like factor 6	-3.50223	-11.3312
Lars	leucyl-tRNA synthetase	-3.78978	-13.8305
Lrrn3	leucine rich repeat protein 3, neuronal	3.40077	10.5617
Marco	macrophage receptor with collagenous structure	4.13443	17.5625
Mme	membrane metallo endopeptidase	3.36243	10.2847
Mmp13	matrix metallopeptidase 13	3.5033	11.3396
Mmp3	matrix metallopeptidase 3	5.3311	40.2551
Mmrn2	multimerin 2	-3.96723	-15.6407
Msln	mesothelin	3.78444	13.7794
Myh1	myosin, heavy polypeptide 1, skeletal muscle, adult	3.42367	10.7307
Myh4	myosin, heavy polypeptide 4, skeletal muscle	4.13254	17.5396
Myl7	myosin, light polypeptide 7, regulatory	-3.53244	-11.571
Nov	nephroblastoma overexpressed gene	3.56714	11.8527
Nppa	natriuretic peptide precursor type A	-3.33549	-10.0944
OTTMUSG00000000971	predicted gene, OTTMUSG00000000971	3.74309	13.3901
Ptn	pleiotrophin	3.52316	11.4968
Ptprz1	protein tyrosine phosphatase, receptor type Z, polypeptide 1	-4.70037	-25.9987
Saa1	serum amyloid A 1	4.25196	19.0532
Saa3	serum amyloid A 3	3.4799	11.1572
Scrg1	scrapie responsive gene 1	-3.79991	-13.9279
Serpina3g	serine (or cysteine) peptidase inhibitor, clade A, member 3G	3.69895	12.9866
Serpinb1a	serine (or cysteine) peptidase inhibitor, clade B, member 1a	3.34364	10.1516
Sfrp2	secreted frizzled-related protein 2	4.29989	19.6968
Sgol2	shugoshin-like 2 (S. pombe)	-3.39416	-10.5134
Slc4a7	solute carrier family 4, sodium bicarbonate cotransporter, member 7	-5.03263	-32.732
Sln	sarcolipin	-4.20955	-18.5012
Slpi	secretory leukocyte peptidase inhibitor	4.03331	16.3737
Sparcl1	SPARC-like 1 (mast9, hevin)	-3.37589	-10.3811
Steap4	STEAP family member 4	3.65042	12.557
Svep1	sushi, von Willebrand factor type A, EGF and pentraxin domain containing 1	3.97507	15.7259
Syt10	synaptotagmin X	-3.97965	-15.7759
Tmem165	transmembrane protein 165	-3.4767	-11.1325
Tnfsf11	tumor necrosis factor (ligand) superfamily, member 11	3.37223	10.3548
Tob2	transducer of ERBB2, 2	-3.38386	-10.4386
Ucp1	uncoupling protein 1 (mitochondrial, proton carrier)	-3.99668	-15.9632
