# Supplementary material for: Increased Adipogenesis in Cultured Embryonic Chondrocytes and in Adult Bone Marrow of Dominant Negative Erg Transgenic Mice
Source: PLoS One. 2012 Nov 14;7(11):e48656. doi: 10.1371/journal.pone.0048656 (PMC3498236; doi:10.1371/journal.pone.0048656)
Supplement: Table S2 — List of genes with a 10-fold or more change in expression between day 0 and day 20 of cultured in DN-Erg chondrocytes in microarray-derived data. (XLS) [file pone.0048656.s007.xls]

## Sheet: J20DBDvsJ0DBD_complet_p0.005_Ms
Table S2
Gene Name	Gene description	Ratio	Fold change
1100001G20Rik	RIKEN cDNA 1100001G20 gene	6.47087	88.7005
1190002F15Rik	RIKEN cDNA 1190002F15 gene	-3.55825	-11.7799
1190003J15Rik	RIKEN cDNA 1190003J15 gene	-3.75693	-13.5191
1500005A01Rik	RIKEN cDNA 1500005A01 gene	4.23962	18.8909
1600029D21Rik	RIKEN cDNA 1600029D21 gene	-4.60767	-24.3807
1700086L19Rik	RIKEN cDNA 1700086L19 gene	-3.80265	-13.9544
1700112E06Rik	RIKEN cDNA 1700112E06 gene	3.86514	14.5721
2210408F21Rik	RIKEN cDNA 2210408F21 gene	3.42032	10.7058
2610017I09Rik	RIKEN cDNA 2610017I09 gene	-3.86536	-14.5744
2610018G03Rik	RIKEN cDNA 2610018G03 gene	-4.0907	-17.0382
3110079O15Rik	RIKEN cDNA 3110079O15 gene	-4.01891	-16.2111
4930506M07Rik	RIKEN cDNA 4930506M07 gene	3.53143	11.5629
4930523C07Rik	RIKEN cDNA 4930523C07 gene	-3.38221	-10.4267
4930570C03Rik	RIKEN cDNA 4930570C03 gene	3.77806	13.7186
5430407P10Rik	RIKEN cDNA 5430407P10 gene	-3.59402	-12.0756
5430435G22Rik	RIKEN cDNA 5430435G22 gene	3.78092	13.7458
5830443L24Rik	RIKEN cDNA 5830443L24 gene	3.40572	10.598
9930013L23Rik	RIKEN cDNA 9930013L23 gene	4.99534	31.8968
A330049M08Rik	RIKEN cDNA A330049M08 gene	-4.28252	-19.4611
A530020G20Rik	RIKEN cDNA A530020G20 gene	3.53907	11.6243
Abca1	ATP-binding cassette, sub-family A (ABC1), member 1	4.20626	18.4591
Abi3bp	ABI gene family, member 3 (NESH) binding protein	6.85608	115.847
Abtb2	ankyrin repeat and BTB (POZ) domain containing 2	-3.40739	-10.6103
Acox2	acyl-Coenzyme A oxidase 2, branched chain	3.78772	13.8108
Actn3	actinin alpha 3	4.2815	19.4473
Adam23	a disintegrin and metallopeptidase domain 23	3.83918	14.3123
Adam8	a disintegrin and metallopeptidase domain 8	4.21228	18.5363
Adamts15	a disintegrin-like and metallopeptidase (reprolysin type) with thrombospondin type 1 motif, 15	3.47395	11.1113
Adamts2	a disintegrin-like and metallopeptidase (reprolysin type) with thrombospondin type 1 motif, 2	4.14476	17.6887
Adamts5	a disintegrin-like and metallopeptidase (reprolysin type) with thrombospondin type 1 motif, 5 (aggrecanase-2)	3.75461	13.4974
Adamtsl3	ADAMTS-like 3	3.37499	10.3746
Adcy7	adenylate cyclase 7	4.84753	28.7907
Adfp	adipose differentiation related protein	4.26024	19.1628
Adh1	alcohol dehydrogenase 1 (class I)	3.50174	11.3274
Adipoq	adiponectin, C1Q and collagen domain containing	6.39658	84.2486
Adm	adrenomedullin	4.7474	26.8602
AF251705	cDNA sequence AF251705	4.07543	16.8588
Afp	alpha fetoprotein	3.43248	10.7964
Agtr1a	angiotensin II receptor, type 1a	3.42978	10.7762
Ahr	aryl-hydrocarbon receptor	4.58207	23.9519
AI607873	expressed sequence AI607873	4.32895	20.0976
Akr1b8	aldo-keto reductase family 1, member B8	5.26799	38.5321
Akr1c12	aldo-keto reductase family 1, member C12	4.80004	27.8584
Akr1c19	aldo-keto reductase family 1, member C19	3.8759	14.6812
Aldh1a1	aldehyde dehydrogenase family 1, subfamily A1	4.84027	28.6462
Aldh1a2	aldehyde dehydrogenase family 1, subfamily A2	4.22705	18.727
Aldh1a7	aldehyde dehydrogenase family 1, subfamily A7	3.46741	11.061
Aldh3b1	aldehyde dehydrogenase 3 family, member B1	3.80995	14.0252
Alox5	arachidonate 5-lipoxygenase	3.55069	11.7183
Alox5ap	arachidonate 5-lipoxygenase activating protein	4.28585	19.5061
Angptl4	angiopoietin-like 4	3.74347	13.3936
Angptl7	angiopoietin-like 7	4.86625	29.1667
Ankrd1	ankyrin repeat domain 1 (cardiac muscle)	4.18183	18.1491
Anpep	alanyl (membrane) aminopeptidase	3.40032	10.5584
Anxa3	annexin A3	3.58982	12.0405
Aoah	acyloxyacyl hydrolase	4.11693	17.3508
Aoc3	amine oxidase, copper containing 3	4.33118	20.1287
Aox1	aldehyde oxidase 1	3.53821	11.6174
Apbb1ip	amyloid beta (A4) precursor protein-binding, family B, member 1 interacting protein	5.53817	46.4681
Apln	apelin	3.46637	11.053
Aplp1	amyloid beta (A4) precursor-like protein 1	3.84153	14.3356
Apoc1	apolipoprotein C-I	4.76739	27.235
Apod	apolipoprotein D	3.74132	13.3736
Apoe	apolipoprotein E	4.46607	22.1015
Apof	apolipoprotein F	-3.64806	-12.5365
Arc	activity regulated cytoskeletal-associated protein	-4.04927	-16.5559
Arhgap22	Rho GTPase activating protein 22	4.17408	18.0519
Arhgap25	Rho GTPase activating protein 25	3.80139	13.9422
Arhgap30	Rho GTPase activating protein 30	3.74814	13.437
Arhgdib	Rho, GDP dissociation inhibitor (GDI) beta	3.77245	13.6653
Arrdc3	arrestin domain containing 3	-3.34196	-10.1398
Asb4	ankyrin repeat and SOCS box-containing 4	-4.38751	-20.9301
Aspn	asporin	3.60512	12.1688
Atp6v0e2	ATPase, H+ transporting, lysosomal V0 subunit E2	3.80913	14.0172
Atp8a1	ATPase, aminophospholipid transporter (APLT), class I, type 8A, member 1	4.09842	17.1296
AU018778	expressed sequence AU018778	3.70611	13.0512
B2m	beta-2 microglobulin	5.0927	34.1236
B2m	beta-2 microglobulin	4.47012	22.1636
BC013712	cDNA sequence BC013712	6.01023	64.4554
BC026782	cDNA sequence BC026782	6.2174	74.4087
BC028528	cDNA sequence BC028528	3.79389	13.8699
BC029169	cDNA sequence BC029169	4.18252	18.1578
BC055004	cDNA sequence BC055004	5.34396	40.6155
BC064033	cDNA sequence BC064033	-3.54491	-11.6714
Bcl2a1b	B-cell leukemia/lymphoma 2 related protein A1b	5.53513	46.3703
Bdh1	3-hydroxybutyrate dehydrogenase, type 1	-3.97625	-15.7388
Bex2	brain expressed X-linked 2	-4.33893	-20.2371
Birc5	baculoviral IAP repeat-containing 5	-3.45482	-10.9649
Blnk	B-cell linker	6.1365	70.351
Bmp7	bone morphogenetic protein 7	-3.89417	-14.8683
Bst1	bone marrow stromal cell antigen 1	3.91518	15.0864
Bst2	bone marrow stromal cell antigen 2	5.07973	33.8182
C1qa	complement component 1, q subcomponent, alpha polypeptide	5.10818	34.4918
C1qb	complement component 1, q subcomponent, beta polypeptide	5.17447	36.1136
C1qc	complement component 1, q subcomponent, C chain	4.36861	20.6577
C1qtnf7	C1q and tumor necrosis factor related protein 7	5.3266	40.1297
C1r	complement component 1, r subcomponent	5.82647	56.7469
C1s	complement component 1, s subcomponent	3.83539	14.2747
C2	complement component 2 (within H-2S)	4.98836	31.7429
C3	complement component 3	5.85351	57.8205
Cald1	caldesmon 1	3.49477	11.2728
Camk1d	calcium/calmodulin-dependent protein kinase ID	-3.79472	-13.8779
Car3	carbonic anhydrase 3	4.97566	31.4647
Casp1	caspase 1	5.59919	48.4757
Casp12	caspase 12	5.35433	40.9085
Catsperb	cation channel, sperm-associated, beta	-3.42175	-10.7164
Ccbe1	collagen and calcium binding EGF domains 1	4.46889	22.1447
Ccdc88b	coiled-coil domain containing 88B	3.76018	13.5496
Ccl12	chemokine (C-C motif) ligand 12	7.13551	140.606
Ccl2	chemokine (C-C motif) ligand 2	4.68528	25.7282
Ccl3	chemokine (C-C motif) ligand 3	3.99323	15.9251
Ccl6	chemokine (C-C motif) ligand 6	6.54328	93.266
Ccl7	chemokine (C-C motif) ligand 7	5.7793	54.9215
Ccl8	chemokine (C-C motif) ligand 8	6.40672	84.8428
Ccl9	chemokine (C-C motif) ligand 9	4.65594	25.2103
Ccr5	chemokine (C-C motif) receptor 5	3.50617	11.3622
Ccrn4l	CCR4 carbon catabolite repression 4-like (S. cerevisiae)	-4.73358	-26.6042
Cd109	CD109 antigen	-4.04089	-16.46
Cd1d1	CD1d1 antigen	5.64473	50.0303
Cd200r1	CD200 receptor 1	4.13768	17.6022
Cd248	CD248 antigen, endosialin	3.45833	10.9916
Cd24a	CD24a antigen	-4.2486	-19.0089
Cd300lf	CD300 antigen like family member F	3.70853	13.0731
Cd36	CD36 antigen	3.72704	13.2419
Cd48	CD48 antigen	5.31796	39.8901
Cd53	CD53 antigen	4.27316	19.3352
Cd55	CD55 antigen	4.86583	29.1582
Cd5l	CD5 antigen-like	6.07821	67.5653
Cd68	CD68 antigen	5.10669	34.4562
Cd84	CD84 antigen	5.06836	33.5528
Cdc20	cell division cycle 20 homolog (S. cerevisiae)	-3.79884	-13.9176
Cdca5	cell division cycle associated 5	-3.82237	-14.1465
Cdh11	cadherin 11	4.61237	24.4603
Cdt1	chromatin licensing and DNA replication factor 1	-3.37357	-10.3644
Cebpd	CCAAT/enhancer binding protein (C/EBP), delta	3.49429	11.269
Cenpe	centromere protein E	-3.9014	-14.943
Cfb	complement factor B	4.3298	20.1094
Cfd	complement factor D (adipsin)	6.90978	120.241
Cfh	complement component factor h	5.49139	44.9856
Cfp	complement factor properdin	4.30234	19.7303
Ch25h	cholesterol 25-hydroxylase	5.08222	33.8767
Chac1	ChaC, cation transport regulator-like 1 (E. coli)	-3.58465	-11.9974
Chchd10	coiled-coil-helix-coiled-coil-helix domain containing 10	5.05243	33.1843
Chl1	cell adhesion molecule with homology to L1CAM	4.27682	19.3843
Chodl	chondrolectin	5.45969	44.0079
Chrna1	cholinergic receptor, nicotinic, alpha polypeptide 1 (muscle)	4.88586	29.5659
Chst11	carbohydrate sulfotransferase 11	-3.9111	-15.0438
Cidea	cell death-inducing DNA fragmentation factor, alpha subunit-like effector A	-3.9012	-14.941
Cidec	cell death-inducing DFFA-like effector c	7.0922	136.447
Cilp	cartilage intermediate layer protein, nucleotide pyrophosphohydrolase	4.94847	30.8772
Cks2	CDC28 protein kinase regulatory subunit 2	-3.41618	-10.6751
Cldn5	claudin 5	-3.58668	-12.0143
Clec4a2	C-type lectin domain family 4, member a2	3.3329	10.0763
Clec4a3	C-type lectin domain family 4, member a3	3.70569	13.0474
Clec4b1	C-type lectin domain family 4, member b1	3.95923	15.5542
Clec4d	C-type lectin domain family 4, member d	6.41266	85.1928
Clec4n	C-type lectin domain family 4, member n	6.71554	105.094
Clu	clusterin	3.6761	12.7825
Cma1	chymase 1, mast cell	-4.32161	-19.9956
Cmtm5	CKLF-like MARVEL transmembrane domain containing 5	-4.24122	-18.9119
Cnnm4	cyclin M4	-3.45253	-10.9475
Cnrip1	cannabinoid receptor interacting protein 1	5.25219	38.1124
Col11a1	collagen, type XI, alpha 1	-4.52696	-23.0542
Col11a2	collagen, type XI, alpha 2	-4.5021	-22.6604
Col27a1	collagen, type XXVII, alpha 1	-4.04258	-16.4793
Col5a2	collagen, type V, alpha 2	3.55577	11.7596
Col8a1	collagen, type VIII, alpha 1	3.55648	11.7654
Coro1a	coronin, actin binding protein 1A	3.50403	11.3454
Cp	ceruloplasmin	4.7157	26.2765
Cpeb1	cytoplasmic polyadenylation element binding protein 1	3.44296	10.8751
Cpm	carboxypeptidase M	-5.02942	-32.6593
Cpt1a	carnitine palmitoyltransferase 1a, liver	3.92439	15.1831
Cpxm2	carboxypeptidase X 2 (M14 family)	4.37223	20.7096
Crispld1	cysteine-rich secretory protein LCCL domain containing 1	-4.11975	-17.3847
Cryab	crystallin, alpha B	3.59965	12.1228
Csf1r	colony stimulating factor 1 receptor	3.43763	10.835
Cspg4	chondroitin sulfate proteoglycan 4	-4.06605	-16.7495
Ctla2a	cytotoxic T lymphocyte-associated protein 2 alpha	5.16741	35.9373
Ctla2b	cytotoxic T lymphocyte-associated protein 2 beta	4.75375	26.9787
Ctsb	cathepsin B	4.22141	18.654
Ctsc	cathepsin C	7.0369	131.316
Ctso	cathepsin O	3.53655	11.604
Ctss	cathepsin S	8.16766	287.548
Cxcl12	chemokine (C-X-C motif) ligand 12	6.54209	93.1891
Cxcl5	chemokine (C-X-C motif) ligand 5	6.07879	67.5924
Cyba	cytochrome b-245, alpha polypeptide	3.9001	14.9296
Cyp1b1	cytochrome P450, family 1, subfamily b, polypeptide 1	5.82289	56.6063
Cyp2f2	cytochrome P450, family 2, subfamily f, polypeptide 2	6.26257	76.7753
Cyp4v3	cytochrome P450, family 4, subfamily v, polypeptide 3	4.31624	19.9213
D3Bwg0562e	DNA segment, Chr 3, Brigham & Women's Genetics 0562 expressed	4.5135	22.8401
D930017K21Rik	RIKEN cDNA D930017K21 gene	-4.41458	-21.3266
D9Ertd280e	DNA segment, Chr 9, ERATO Doi 280, expressed	-3.57502	-11.9176
Dio3	deiodinase, iodothyronine type III	3.70982	13.0848
Dner	delta/notch-like EGF-related receptor	3.40457	10.5896
Dtl	denticleless homolog (Drosophila)	-4.26154	-19.1801
Dupd1	dual specificity phosphatase and pro isomerase domain containing 1	-3.39887	-10.5478
Dusp2	dual specificity phosphatase 2	-3.90905	-15.0225
E2f7	E2F transcription factor 7	-3.59494	-12.0833
Ebi3	Epstein-Barr virus induced gene 3	4.74377	26.7927
Ecm1	extracellular matrix protein 1	4.53431	23.172
Ect2	ect2 oncogene	-3.69482	-12.9495
Ednrb	endothelin receptor type B	3.84344	14.3546
Efemp1	epidermal growth factor-containing fibulin-like extracellular matrix protein 1	3.65776	12.621
EG214403	predicted gene, EG214403	4.3379	20.2226
Egfl6	EGF-like-domain, multiple 6	3.40915	10.6232
Egfr	epidermal growth factor receptor	3.33107	10.0636
Egr1	early growth response 1	-4.07095	-16.8065
Egr2	early growth response 2	-4.81925	-28.2318
Egr4	early growth response 4	-5.06256	-33.4182
Elovl6	ELOVL family member 6, elongation of long chain fatty acids (yeast)	-3.51294	-11.4156
Emr1	EGF-like module containing, mucin-like, hormone receptor-like sequence 1	7.81341	224.942
En2	engrailed 2	-3.71464	-13.1286
Entpd3	ectonucleoside triphosphate diphosphohydrolase 3	4.44812	21.8282
Ephx1	epoxide hydrolase 1, microsomal	3.35635	10.2415
Epor	erythropoietin receptor	3.50274	11.3352
Epyc	epiphycan	-4.48228	-22.3512
Errfi1	ERBB receptor feedback inhibitor 1	-3.76182	-13.565
Evi2a	ecotropic viral integration site 2a	4.58801	24.0508
Exo1	exonuclease 1	-3.68492	-12.8609
Expi	extracellular proteinase inhibitor	4.13403	17.5577
F2r	coagulation factor II (thrombin) receptor	4.09536	17.0933
Fabp4	fatty acid binding protein 4, adipocyte	3.98455	15.8296
Fbln5	fibulin 5	3.9587	15.5485
Fbp1	fructose bisphosphatase 1	-3.98301	-15.8127
Fcer1g	Fc receptor, IgE, high affinity I, gamma polypeptide	4.74844	26.8796
Fcgr1	Fc receptor, IgG, high affinity I	3.57424	11.9111
Fcgr2b	Fc receptor, IgG, low affinity IIb	5.25292	38.1317
Fcgr3	Fc receptor, IgG, low affinity III	4.38831	20.9417
Fcgr4	Fc receptor, IgG, low affinity IV	3.38286	10.4314
Fcna	ficolin A	4.12261	17.4192
Fcrls	Fc receptor-like S, scavenger receptor	3.75332	13.4853
Fermt3	fermitin family homolog 3 (Drosophila)	3.4125	10.6479
Fgf5	fibroblast growth factor 5	4.10713	17.2333
Fgf7	fibroblast growth factor 7	4.47245	22.1994
Fgfr3	fibroblast growth factor receptor 3	-4.01054	-16.1173
Figf	c-fos induced growth factor	5.97175	62.759
Fignl1	fidgetin-like 1	-3.37557	-10.3788
Flvcr2	feline leukemia virus subgroup C cellular receptor family, member 2	-3.33034	-10.0585
Folr2	folate receptor 2 (fetal)	3.98507	15.8353
Fos	FBJ osteosarcoma oncogene	-4.95645	-31.0485
Fosb	FBJ osteosarcoma oncogene B	-3.69618	-12.9617
Foxa2	forkhead box A2	-3.41278	-10.65
Foxa3	forkhead box A3	-3.40304	-10.5783
Frk	fyn-related kinase	3.37036	10.3414
Fst	follistatin	3.40278	10.5764
Fyb	FYN binding protein	5.25993	38.3175
Fzd4	frizzled homolog 4 (Drosophila)	3.66698	12.702
Fzd9	frizzled homolog 9 (Drosophila)	-3.44182	-10.8665
Gas6	growth arrest specific 6	4.03329	16.3735
Gcnt1	glucosaminyl (N-acetyl) transferase 1, core 2	-3.45067	-10.9334
Ggt5	gamma-glutamyltransferase 5	4.4836	22.3717
Ggta1	glycoprotein galactosyltransferase alpha 1, 3	3.57933	11.9532
Glipr1	GLI pathogenesis-related 1 (glioma)	3.32206	10.0009
Glt25d2	glycosyltransferase 25 domain containing 2	-3.80256	-13.9535
Gmfg	glia maturation factor, gamma	3.34436	10.1567
Gpd1	glycerol-3-phosphate dehydrogenase 1 (soluble)	4.37723	20.7815
Gpnmb	glycoprotein (transmembrane) nmb	5.94651	61.6706
Gpr160	G protein-coupled receptor 160	3.69599	12.96
Gpr162	G protein-coupled receptor 162	3.78542	13.7888
Gpr176	G protein-coupled receptor 176	3.3792	10.405
Gpr88	G-protein coupled receptor 88	3.81759	14.0997
Gpsm3	G-protein signalling modulator 3 (AGS3-like, C. elegans)	3.35436	10.2273
Gpx3	glutathione peroxidase 3	3.80457	13.973
Grap	GRB2-related adaptor protein	3.621	12.3035
Grem2	gremlin 2 homolog, cysteine knot superfamily (Xenopus laevis)	3.64073	12.4729
Gsdmd	gasdermin D	3.72294	13.2043
Gsta3	glutathione S-transferase, alpha 3	3.43332	10.8027
Gstm1	glutathione S-transferase, mu 1	3.65919	12.6336
Gstm2	glutathione S-transferase, mu 2	4.0544	16.6148
Gyg	glycogenin	4.49641	22.5712
Gzmb	granzyme B	5.39157	41.9782
H1f0	H1 histone family, member 0	-3.49456	-11.2711
H2-M3	histocompatibility 2, M region locus 3	3.75389	13.4907
Hapln1	hyaluronan and proteoglycan link protein 1	-6.02933	-65.3144
Has1	hyaluronan synthase1	-3.83215	-14.2427
Hba-a1	hemoglobin alpha, adult chain 1	-3.78918	-13.8247
Hba-a2	hemoglobin alpha, adult chain 2	-3.67924	-12.8104
Hbb-b1	hemoglobin, beta adult major chain	-6.12511	-69.7978
Hcls1	hematopoietic cell specific Lyn substrate 1	4.22263	18.6697
Hfe	hemochromatosis	5.0118	32.2628
Hist1h1b	histone cluster 1, H1b	-3.70343	-13.027
Hist1h1d	histone cluster 1, H1d	-5.17398	-36.1013
Hist1h1e	histone cluster 1, H1e	-3.64957	-12.5496
Hist1h2af	histone cluster 1, H2af	-3.68179	-12.833
Hist1h2ai	histone cluster 1, H2ai	-3.61356	-12.2402
Hist1h2ak	histone cluster 1, H2ak	-3.47319	-11.1054
Hk3	hexokinase 3	3.69405	12.9426
Hmgb2	high mobility group box 2	-4.25305	-19.0676
Hmha1	histocompatibility (minor) HA-1	3.9623	15.5873
Hoxb9	homeo box B9	3.4331	10.8011
Hp	haptoglobin	4.85427	28.9255
Hpse	heparanase	3.34933	10.1918
Hrasls3	HRAS like suppressor 3	4.6002	24.2548
Hspa1a	heat shock protein 1A	-3.89908	-14.919
Hvcn1	hydrogen voltage-gated channel 1	4.19741	18.3462
Ier2	immediate early response 2	-3.60139	-12.1374
Ifi202b	interferon activated gene 202B	4.93418	30.5729
Ifi204	interferon activated gene 204	5.08151	33.86
Ifi27	interferon, alpha-inducible protein 27	5.87418	58.6549
Ifih1	interferon induced with helicase C domain 1	3.73166	13.2844
Ifit3	interferon-induced protein with tetratricopeptide repeats 3	3.32364	10.0119
Igf1	insulin-like growth factor 1	5.09546	34.189
Igfbp2	insulin-like growth factor binding protein 2	3.8213	14.136
Igfbp3	insulin-like growth factor binding protein 3	3.4962	11.2839
Igfbp4	insulin-like growth factor binding protein 4	4.30778	19.8048
Igfbp5	insulin-like growth factor binding protein 5	3.8614	14.5344
Igtp	interferon gamma induced GTPase	3.65637	12.6089
Iigp1	interferon inducible GTPase 1	4.44996	21.856
Iigp2	interferon inducible GTPase 2	3.55708	11.7703
Il10ra	interleukin 10 receptor, alpha	3.95025	15.4577
Il10rb	interleukin 10 receptor, beta	4.10282	17.1819
Il11	interleukin 11	-3.91826	-15.1187
Il1rn	interleukin 1 receptor antagonist	4.06405	16.7263
Il33	interleukin 33	5.3961	42.1103
Il34	interleukin 34	3.41425	10.6608
Il4ra	interleukin 4 receptor, alpha	4.55669	23.5343
Inhbc	inhibin beta-C	3.35917	10.2615
Inpp5d	inositol polyphosphate-5-phosphatase D	4.67925	25.6209
Irf8	interferon regulatory factor 8	3.7101	13.0873
Irx1	Iroquois related homeobox 1 (Drosophila)	3.93341	15.2783
Itga11	integrin alpha 11	3.54571	11.6779
Itgb2	integrin beta 2	3.79546	13.885
Itgbl1	integrin, beta-like 1	4.40336	21.1614
Itm2b	integral membrane protein 2B	3.50625	11.3628
Jph1	junctophilin 1	-3.4856	-11.2013
Jph4	junctophilin 4	-4.18997	-18.2518
Kank1	KN motif and ankyrin repeat domains 1	-3.39472	-10.5175
Kctd4	potassium channel tetramerisation domain containing 4	-3.49845	-11.3016
Kif4	kinesin family member 4	-3.81054	-14.0309
Kng1	kininogen 1	3.87658	14.6881
Lamb1-1	laminin B1 subunit 1	3.85159	14.4359
Laptm5	lysosomal-associated protein transmembrane 5	4.67811	25.6007
Lcn2	lipocalin 2	4.28692	19.5205
Lcp1	lymphocyte cytosolic protein 1	3.52821	11.5371
Lcp2	lymphocyte cytosolic protein 2	3.44581	10.8966
Lef1	lymphoid enhancer binding factor 1	-4.04804	-16.5418
Lgals3bp	lectin, galactoside-binding, soluble, 3 binding protein	5.86729	58.3755
Lgi2	leucine-rich repeat LGI family, member 2	5.10034	34.3048
Lgmn	legumain	4.5056	22.7154
Lhfpl2	lipoma HMGIC fusion partner-like 2	3.52069	11.4771
Lilrb3	leukocyte immunoglobulin-like receptor, subfamily B (with TM and ITIM domains), member 3	5.94882	61.7694
Lilrb4	leukocyte immunoglobulin-like receptor, subfamily B, member 4	4.31989	19.9718
Lipa	lysosomal acid lipase A	4.76533	27.1961
Lor	loricrin	-3.52331	-11.498
Lox	lysyl oxidase	5.42172	42.8648
Lpl	lipoprotein lipase	5.64882	50.1723
Lrg1	leucine-rich alpha-2-glycoprotein 1	3.8416	14.3363
Lrrc25	leucine rich repeat containing 25	3.79681	13.898
Lrrc33	leucine rich repeat containing 33	5.30978	39.6646
Lrrn3	leucine rich repeat protein 3, neuronal	4.92578	30.3954
Ltbp2	latent transforming growth factor beta binding protein 2	4.07341	16.8352
Ly6a	lymphocyte antigen 6 complex, locus A	4.36451	20.5991
Ly6c2	lymphocyte antigen 6 complex, locus C2	4.65188	25.1394
Ly6e	lymphocyte antigen 6 complex, locus E	3.74114	13.372
Ly86	lymphocyte antigen 86	5.29378	39.2271
Lyl1	lymphoblastomic leukemia 1	4.70684	26.1156
Lyz1	lysozyme 1	4.76036	27.1026
Lyz2	lysozyme 2	4.96675	31.2709
Magel2	melanoma antigen, family L, 2	-3.46081	-11.0105
Mall	mal, T-cell differentiation protein-like	-4.15801	-17.852
Man1c1	mannosidase, alpha, class 1C, member 1	3.99779	15.9755
Manba	mannosidase, beta A, lysosomal	3.58767	12.0225
March1	membrane-associated ring finger (C3HC4) 1	3.74315	13.3906
Marcks	myristoylated alanine rich protein kinase C substrate	4.49406	22.5344
Marco	macrophage receptor with collagenous structure	6.35392	81.7938
Masp1	mannan-binding lectin serine peptidase 1	4.01316	16.1466
Matn3	matrilin 3	-5.28187	-38.9046
Mb	myoglobin	4.1789	18.1123
Mcm10	minichromosome maintenance deficient 10 (S. cerevisiae)	-3.4082	-10.6162
Meox1	mesenchyme homeobox 1	5.2101	37.0166
Mettl7a1	methyltransferase like 7A1	3.55312	11.738
Mfap4	microfibrillar-associated protein 4	3.37355	10.3643
Mfap5	microfibrillar associated protein 5	4.42253	21.4444
Mfi2	antigen p97 (melanoma associated) identified by monoclonal antibodies 133.2 and 96.5	-5.42156	-42.86
Mgl1	macrophage galactose N-acetyl-galactosamine specific lectin 1	5.783	55.0626
Mgst1	microsomal glutathione S-transferase 1	4.57983	23.9148
Mki67	antigen identified by monoclonal antibody Ki 67	-3.65974	-12.6384
Mmd	monocyte to macrophage differentiation-associated	3.64741	12.5308
Mme	membrane metallo endopeptidase	4.29937	19.6897
Mmp11	matrix metallopeptidase 11	3.83482	14.2691
Mmp13	matrix metallopeptidase 13	5.60333	48.615
Mmp16	matrix metallopeptidase 16	-3.65545	-12.6009
Mmp3	matrix metallopeptidase 3	8.15078	284.203
Mmp9	matrix metallopeptidase 9	5.28968	39.1158
Mnda	myeloid cell nuclear differentiation antigen	5.18651	36.4162
Mocos	molybdenum cofactor sulfurase	3.59387	12.0743
Mosc1	MOCO sulphurase C-terminal domain containing 1	3.58253	11.9798
Mpzl2	myelin protein zero-like 2	-4.50818	-22.7561
Mrap	melanocortin 2 receptor accessory protein	3.33344	10.0801
Mrc1	mannose receptor, C type 1	7.66539	203.008
Ms4a6b	membrane-spanning 4-domains, subfamily A, member 6B	5.93452	61.1601
Ms4a6c	membrane-spanning 4-domains, subfamily A, member 6C	4.56668	23.6978
Ms4a6d	membrane-spanning 4-domains, subfamily A, member 6D	7.97566	251.717
Ms4a7	membrane-spanning 4-domains, subfamily A, member 7	7.19027	146.045
Ms4a7	membrane-spanning 4-domains, subfamily A, member 7	6.76787	108.976
Msr1	macrophage scavenger receptor 1	4.21805	18.6106
Mtss1	metastasis suppressor 1	3.57739	11.9372
Mybph	myosin binding protein H	4.19674	18.3377
Myc	myelocytomatosis oncogene	-3.32295	-10.0071
Myh1	myosin, heavy polypeptide 1, skeletal muscle, adult	4.75591	27.0191
Myh2	myosin, heavy polypeptide 2, skeletal muscle, adult	3.71385	13.1214
Myh4	myosin, heavy polypeptide 4, skeletal muscle	4.67509	25.5471
Myh7	myosin, heavy polypeptide 7, cardiac muscle, beta	4.23102	18.7786
Myl1	myosin, light polypeptide 1	3.46095	11.0116
Myl4	myosin, light polypeptide 4	3.42905	10.7708
Mylk	myosin, light polypeptide kinase	4.05369	16.6067
Myo1f	myosin IF	4.72448	26.4369
Myo1g	myosin IG	4.23721	18.8594
Myo7a	myosin VIIa	3.69881	12.9853
Nat8l	N-acetyltransferase 8-like	3.68517	12.8631
Nbl1	neuroblastoma, suppression of tumorigenicity 1	3.81049	14.0305
Ncapg	on-SMC condensin I complex, subunit G	-3.41102	-10.637
Ncf2	neutrophil cytosolic factor 2	5.1457	35.4006
Ncf4	neutrophil cytosolic factor 4	4.35209	20.4225
Nckap1l	NCK associated protein 1 like	5.21821	37.2253
Nnmt	nicotinamide N-methyltransferase	5.18801	36.4541
Nol3	nucleolar protein 3 (apoptosis repressor with CARD domain)	3.78744	13.8081
Nov	nephroblastoma overexpressed gene	6.32606	80.2294
Nox4	NADPH oxidase 4	4.59608	24.1857
Npl	N-acetylneuraminate pyruvate lyase	5.00124	32.0275
Nr4a1	nuclear receptor subfamily 4, group A, member 1	-3.78528	-13.7874
Nrcam	neuron-glia-CAM-related cell adhesion molecule	4.59494	24.1666
Nrp2	neuropilin 2	3.39595	10.5265
Ntrk2	neurotrophic tyrosine kinase, receptor, type 2	3.77552	13.6945
Oas1f	2'-5' oligoadenylate synthetase 1F	3.77408	13.6808
Oasl2	2'-5' oligoadenylate synthetase-like 2	3.5781	11.9431
Obfc2a	oligonucleotide/oligosaccharide-binding fold containing 2A	3.48193	11.1729
Ostn	osteocrin	4.01311	16.1461
OTTMUSG00000000971	predicted gene, OTTMUSG00000000971	5.69594	51.8381
OTTMUSG00000016703	predicted gene, OTTMUSG00000016703	4.56437	23.6599
P2ry6	pyrimidinergic receptor P2Y, G-protein coupled, 6	4.52895	23.0861
Palmd	palmdelphin	3.74634	13.4203
Panx3	pannexin 3	-3.77171	-13.6583
Pappa	pregnancy-associated plasma protein A	3.6605	12.645
Papss2	3'-phosphoadenosine 5'-phosphosulfate synthase 2	-4.50197	-22.6583
Paqr7	progestin and adipoQ receptor family member VII	3.41748	10.6847
Parp14	poly (ADP-ribose) polymerase family, member 14	4.71931	26.3423
Pbk	PDZ binding kinase	-3.58943	-12.0372
Pcdh19	protocadherin 19	4.10033	17.1523
Pcolce2	procollagen C-endopeptidase enhancer 2	-4.25565	-19.102
Pde1a	phosphodiesterase 1A, calmodulin-dependent	3.35315	10.2188
Pdlim2	PDZ and LIM domain 2	4.9818	31.5988
Perp	PERP, TP53 apoptosis effector	-3.87739	-14.6964
Pf4	platelet factor 4	5.19789	36.7046
Phlda1	pleckstrin homology-like domain, family A, member 1	-3.93462	-15.2911
Phldb2	pleckstrin homology-like domain, family B, member 2	3.72966	13.266
Pira3	paired-Ig-like receptor A3	4.02459	16.275
Pitpnm1	phosphatidylinositol transfer protein, membrane-associated 1	3.33026	10.0579
Plac8	placenta-specific 8	5.3556	40.9446
Plau	plasminogen activator, urokinase	4.8291	28.4252
Pld4	phospholipase D family, member 4	3.78233	13.7593
Plek	pleckstrin	6.15567	71.2921
Plekhb2	pleckstrin homology domain containing, family B (evectins) member 2	3.43959	10.8498
Plin	perilipin	6.00926	64.4121
Plscr2	phospholipid scramblase 2	4.48486	22.3912
Plxdc2	plexin domain containing 2	5.08292	33.8931
Plxnc1	plexin C1	4.19373	18.2995
Pnpla2	patatin-like phospholipase domain containing 2	3.79431	13.874
Prc1	protein regulator of cytokinesis 1	-3.5684	-11.863
Prg4	proteoglycan 4 (megakaryocyte stimulating factor, articular superficial zone protein)	4.90973	30.0591
Prim1	DNA primase, p49 subunit	-3.36644	-10.3133
Prkcz	protein kinase C, zeta	-3.33175	-10.0683
Prmt8	protein arginine N-methyltransferase 8	-3.8337	-14.258
Prps2	phosphoribosyl pyrophosphate synthetase 2	3.92628	15.203
Prrx2	paired related homeobox 2	3.70857	13.0735
Prss23	protease, serine, 23	4.05698	16.6446
Psmb8	proteasome (prosome, macropain) subunit, beta type 8 (large multifunctional peptidase 7)	4.22117	18.6509
Psmb9	proteasome (prosome, macropain) subunit, beta type 9 (large multifunctional peptidase 2)	3.87704	14.6928
Ptgds	prostaglandin D2 synthase (brain)	3.50334	11.3399
Ptgds2	prostaglandin D2 synthase 2, hematopoietic	4.50954	22.7775
Ptgfr	prostaglandin F receptor	4.08011	16.9136
Ptgr1	prostaglandin reductase 1	4.20103	18.3923
Ptgs2	prostaglandin-endoperoxide synthase 2	-3.34646	-10.1715
Ptplad2	protein tyrosine phosphatase-like A domain containing 2	4.028	16.3136
Ptpn18	protein tyrosine phosphatase, non-receptor type 18	5.00366	32.0813
Ptpn6	protein tyrosine phosphatase, non-receptor type 6	4.35828	20.5103
Ptprc	protein tyrosine phosphatase, receptor type, C	5.96541	62.4838
Ptpro	protein tyrosine phosphatase, receptor type, O	3.63045	12.3844
Rab32	RAB32, member RAS oncogene family	4.99242	31.8323
Rab3il1	RAB3A interacting protein (rabin3)-like 1	4.06081	16.6888
Rac2	RAS-related C3 botulinum substrate 2	4.84017	28.6442
Rarres2	retinoic acid receptor responder (tazarotene induced) 2	5.70604	52.2022
Rasa4	RAS p21 protein activator 4	3.84533	14.3734
Rasl11a	RAS-like, family 11, member A	3.49562	11.2794
Rasl11b	RAS-like, family 11, member B	3.46114	11.013
Rassf2	Ras association (RalGDS/AF-6) domain family member 2	4.1257	17.4566
Rcan1	regulator of calcineurin 1	-4.12495	-17.4475
Retn	resistin	5.15432	35.6127
Rgl1	ral guanine nucleotide dissociation stimulator,-like 1	3.51798	11.4556
Rgs18	regulator of G-protein signaling 18	4.2474	18.9931
Rlbp1l1	retinaldehyde binding protein 1-like 1	4.17293	18.0375
Rnase4	ribonuclease, RNase A family 4	4.18965	18.2478
Rnasel	ribonuclease L (2', 5'-oligoisoadenylate synthetase-dependent)	4.15806	17.8526
Rnf213	ring finger protein 213	4.12089	17.3985
Rps6ka6	ribosomal protein S6 kinase polypeptide 6	-3.44064	-10.8577
Rragd	Ras-related GTP binding D	3.5092	11.3861
Rspo2	R-spondin 2 homolog (Xenopus laevis)	4.79075	27.6796
Rtp4	receptor transporter protein 4	5.10862	34.5023
S100b	S100 protein, beta polypeptide, neural	-4.10532	-17.2117
S3-12	plasma membrane associated protein, S3-12	6.12281	69.6866
Saa1	serum amyloid A 1	5.36378	41.1774
Saa3	serum amyloid A 3	5.16039	35.7629
Sash3	SAM and SH3 domain containing 3	3.67698	12.7903
Scin	scinderin	-6.14974	-70.9996
Scrg1	scrapie responsive gene 1	-4.10294	-17.1834
Sdk2	sidekick homolog 2 (chicken)	-3.68538	-12.865
Sepp1	selenoprotein P, plasma, 1	6.62976	99.0277
Serpinb1a	serine (or cysteine) peptidase inhibitor, clade B, member 1a	3.70764	13.065
Serping1	serine (or cysteine) peptidase inhibitor, clade G, member 1	4.77645	27.4066
Sfrp2	secreted frizzled-related protein 2	6.34895	81.5125
Sfrp4	secreted frizzled-related protein 4	4.65908	25.2652
Sgol1	shugoshin-like 1 (S. pombe)	-4.2906	-19.5704
Siglec1	sialic acid binding Ig-like lectin 1, sialoadhesin	3.49223	11.2529
Sla	src-like adaptor	3.4386	10.8423
Slc11a1	solute carrier family 11 (proton-coupled divalent metal ion transporters), member 1	3.66671	12.6996
Slc1a1	solute carrier family 1 (neuronal/epithelial high affinity glutamate transporter, system Xag), member 1	-3.70008	-12.9968
Slc1a6	solute carrier family 1 (high affinity aspartate/glutamate transporter), member 6	4.25971	19.1558
Slc26a2	solute carrier family 26 (sulfate transporter), member 2	-3.92216	-15.1596
Slc36a2	solute carrier family 36 (proton/amino acid symporter), member 2	4.31419	19.893
Slc37a2	solute carrier family 37 (glycerol-3-phosphate transporter), member 2	4.78907	27.6474
Slc38a4	solute carrier family 38, member 4	-4.20029	-18.3829
Slc40a1	solute carrier family 40 (iron-regulated transporter), member 1	4.51927	22.9317
Slc7a8	solute carrier family 7 (cationic amino acid transporter, y+ system), member 8	4.1584	17.8568
Slc8a3	solute carrier family 8 (sodium/calcium exchanger), member 3	-3.58426	-11.9942
Slit2	slit homolog 2 (Drosophila)	5.23478	37.6553
Slit3	slit homolog 3 (Drosophila)	3.35356	10.2217
Slpi	secretory leukocyte peptidase inhibitor	4.47947	22.3077
Smpd3	sphingomyelin phosphodiesterase 3, neutral	-3.76564	-13.601
Snx20	sorting nexin 20	3.97832	15.7614
Sox11	SRY-box containing gene 11	-3.37988	-10.4099
Sox9	SRY-box containing gene 9	-4.31601	-19.9181
Sp110	Sp110 nuclear body protein	3.81561	14.0803
Sparcl1	SPARC-like 1 (mast9, hevin)	-4.72918	-26.5231
St3gal6	ST3 beta-galactoside alpha-2,3-sialyltransferase 6	-3.66759	-12.7073
Stab1	stabilin 1	4.944	30.7817
Stk38l	serine/threonine kinase 38 like	-3.34447	-10.1575
Sult1a1	sulfotransferase family 1A, phenol-preferring, member 1	3.6625	12.6626
Svep1	sushi, von Willebrand factor type A, EGF and pentraxin domain containing 1	6.61192	97.8107
Syngr1	synaptogyrin 1	5.42724	43.0291
Tac1	tachykinin 1	-3.99173	-15.9085
Tagln	transgelin	3.3384	10.1148
Tbxas1	thromboxane A synthase 1, platelet	4.23559	18.8382
Tfpi	tissue factor pathway inhibitor	4.29613	19.6455
Thbd	thrombomodulin	5.25563	38.2034
Thbs4	thrombospondin 4	4.19314	18.292
Thy1	thymus cell antigen 1, theta	4.01834	16.2047
Tiam2	T-cell lymphoma invasion and metastasis 2	-4.06958	-16.7906
Tlr7	toll-like receptor 7	4.91693	30.2095
Tm4sf1	transmembrane 4 superfamily member 1	3.92164	15.1541
Tm6sf1	transmembrane 6 superfamily member 1	3.43406	10.8082
Tmem106a	transmembrane protein 106A	3.5814	11.9704
Tmem140	transmembrane protein 140	4.50144	22.65
Tmem37	transmembrane protein 37	3.53439	11.5866
Tmem51	transmembrane protein 51	-3.38571	-10.452
Tmem8	transmembrane protein 8 (five membrane-spanning domains)	5.36093	41.0961
Tmem86a	transmembrane protein 86A	3.4326	10.7973
Tmsb4x	thymosin, beta 4, X chromosome	3.71796	13.1588
Tnmd	tenomodulin	3.78722	13.806
Tnni1	troponin I, skeletal, slow 1	3.43923	10.847
Tnnt1	troponin T1, skeletal, slow	3.32909	10.0498
Tnnt2	troponin T2, cardiac	3.60836	12.1962
Tom1l1	target of myb1-like 1 (chicken)	3.60884	12.2003
Top2a	topoisomerase (DNA) II alpha	-3.4978	-11.2965
Trem2	triggering receptor expressed on myeloid cells 2	6.61537	98.0449
Trib1	tribbles homolog 1 (Drosophila)	-3.83844	-14.3049
Trpv4	transient receptor potential cation channel, subfamily V, member 4	-3.903	-14.9596
Tspan2	tetraspanin 2	-3.88198	-14.7432
Tyrobp	TYRO protein tyrosine kinase binding protein	5.67723	51.1701
Ugt1a6b	UDP glucuronosyltransferase 1 family, polypeptide A6B	5.54928	46.8274
Uhrf1	ubiquitin-like, containing PHD and RING finger domains, 1	-3.40338	-10.5808
Unc93b1	unc-93 homolog B1 (C. elegans)	3.39827	10.5434
Ung	uracil DNA glycosylase	-4.00242	-16.0269
Vav1	vav 1 oncogene	3.71668	13.1472
Vcam1	vascular cell adhesion molecule 1	4.2423	18.926
Vgll3	vestigial like 3 (Drosophila)	4.40967	21.2541
Vstm2a	V-set and transmembrane domain containing 2A	3.33076	10.0614
Wdfy4	WD repeat and FYVE domain containing 4	5.8078	56.0173
Wisp2	WNT1 inducible signaling pathway protein 2	6.22954	75.0375
Wnt10a	wingless related MMTV integration site 10a	3.56744	11.8551
Xaf1	XIAP associated factor 1	3.50166	11.3267
Xdh	xanthine dehydrogenase	3.60299	12.1509
Xist	inactive X specific transcripts	-4.13274	-17.542
Zeb2	zinc finger E-box binding homeobox 2	3.58933	12.0364
Zfp367	zinc finger protein 367	-3.73262	-13.2932
Zmat3	zinc finger matrin type 3	3.50863	11.3816
		5.36601
		5.24466
		4.77983
		4.45174
		4.39631
		4.37773
		4.15234
		4.10759
		3.99994
		3.99425
		3.95663
		3.79231
		3.71364
		3.71216
		3.69729
		3.61609
		3.57434
		3.41408
		-3.33751
		-3.34215
		-3.51967
		-3.5491
		-3.76761
		-3.91549
		-4.14561
		-4.23428
		-4.69468
