# Supplementary material for: Increased Adipogenesis in Cultured Embryonic Chondrocytes and in Adult Bone Marrow of Dominant Negative Erg Transgenic Mice
Source: PLoS One. 2012 Nov 14;7(11):e48656. doi: 10.1371/journal.pone.0048656 (PMC3498236; doi:10.1371/journal.pone.0048656)
Supplement: Table S3 — List of genes classified by the “extracellular matrix region”, “metallopeptidase activity”, “cartilage condensation and development”, “ossification” annotations in the Gene Ontology Database. (XLS) [file pone.0048656.s008.xls]

## Sheet: chondro
Table S3
Gene Name	Gene description
AK029026	10 days neonate skin cDNA, RIKEN full-length enriched library, clone:4732482M10 product
AK164460	12 days embryo eyeball cDNA, RIKEN full-length enriched library, clone:D230041J24 product:fyn-related kinase
AK031598	13 days embryo male testis cDNA, RIKEN full-length enriched library, clone:6030458D19 product:mannan-binding lectin serine protease 1
AK048543	16 days embryo head cDNA, RIKEN full-length enriched library, clone:C130071K18 product:matrix metalloproteinase 16
AK046558	4 days neonate male adipose cDNA, RIKEN full-length enriched library, clone:B430009L16 product:inferred: a disintegrin-like and metalloprotease (reprolysin type) with thrombospondin type 1 motif, 5 (aggrecanase-2),
NM_011780	a disintegrin and metallopeptidase domain 23 (Adam23)
NM_007403	a disintegrin and metallopeptidase domain 8 (Adam8)
NM_001024139	a disintegrin-like and metallopeptidase (reprolysin type) with thrombospondin type 1 motif, 15 (Adamts15)
NM_175643	a disintegrin-like and metallopeptidase (reprolysin type) with thrombospondin type 1 motif, 2 (Adamts2)
NM_011782	a disintegrin-like and metallopeptidase (reprolysin type) with thrombospondin type 1 motif, 5 (aggrecanase-2) (Adamts5)
BC026627	ABI gene family, member 3 (NESH) binding protein
NM_009605	adiponectin, C1Q and collagen domain containing (Adipoq)
NM_009627	adrenomedullin (Adm)
AK007181	adult male testis cDNA, RIKEN full-length enriched library, clone:1700112L04 product:TPA regulated locus
NM_008486	alanyl (membrane) aminopeptidase (Anpep)
NM_020581	angiopoietin-like 4 (Angptl4)
NM_001039554	angiopoietin-like 7 (Angptl7)
NM_013900	antigen p97 (melanoma associated) identified by monoclonal antibodies 133.2 and 96.5 (Mfi2)
NM_013912	apelin (Apln)
NM_007469	apolipoprotein C-I (Apoc1)
NM_009696	apolipoprotein E (Apoe)
NM_009663	arachidonate 5-lipoxygenase activating protein (Alox5ap)
NM_025711	asporin (Aspn)
NM_009735	beta-2 microglobulin (B2m)
AK150917	bone marrow macrophage cDNA, RIKEN full-length enriched library, clone:I830018E13 product:cytotoxic T lymphocyte-associated protein 2 beta
NM_007557	bone morphogenetic protein 7 (Bmp7)
NM_175425	C1q and tumor necrosis factor related protein 7 (C1qtnf7)
NM_009868	cadherin 5 (Cdh5)
NM_009802	carbonic anhydrase 6 (Car6)
NM_007753	carboxypeptidase A3, mast cell (Cpa3)
BC100404	carboxypeptidase M
NM_173385	cartilage intermediate layer protein, nucleotide pyrophosphohydrolase (Cilp)
NM_009807	caspase 1 (Casp1)
NM_009982	cathepsin C (Ctsc)
NM_021281	cathepsin S (Ctss)
NM_153098	CD109 antigen (Cd109)
NM_054042	CD248 antigen, endosialin (Cd248)
NM_009690	CD5 antigen-like (Cd5l)
NM_009853	CD68 antigen (Cd68)
NM_153513	cDNA sequence BC028528
NM_153782	cDNA sequence BC029169
NM_173375	cDNA sequence BC064033
NM_007697	cell adhesion molecule with homology to L1CAM (Chl1)
NM_007752	ceruloplasmin (Cp), transcript variant 2
NM_010216	c-fos induced growth factor (Figf)
NM_011331	chemokine (C-C motif) ligand 12 (Ccl12)
NM_011337	chemokine (C-C motif) ligand 3 (Ccl3)
NM_009139	chemokine (C-C motif) ligand 6 (Ccl6)
NM_013654	chemokine (C-C motif) ligand 7 (Ccl7)
NM_021443	chemokine (C-C motif) ligand 8 (Ccl8)
NM_011338	chemokine (C-C motif) ligand 9 (Ccl9)
NM_021704	chemokine (C-X-C motif) ligand 12 (Cxcl12), transcript variant 1
NM_001012477	chemokine (C-X-C motif) ligand 12 (Cxcl12), transcript variant 3
NM_019932	chemokine (C-X-C motif) ligand 4 (Cxcl4)
NM_009141	chemokine (C-X-C motif) ligand 5 (Cxcl5)
NM_007389	cholinergic receptor, nicotinic, alpha polypeptide 1 (muscle) (Chrna1)
NM_139001	chondroitin sulfate proteoglycan 4 (Cspg4)
NM_010780	chymase 1, mast cell (Cma1)
NM_026066	CKLF-like MARVEL transmembrane domain containing 5 (Cmtm5)
NM_013492	clusterin (Clu)
NM_010169	coagulation factor II (thrombin) receptor (F2r)
NM_028784	coagulation factor XIII, A1 subunit (F13a1)
BC103803	collagen and calcium binding EGF domains 1
NM_007572	complement component 1, q subcomponent, alpha polypeptide (C1qa)
NM_009777	complement component 1, q subcomponent, beta polypeptide (C1qb)
NM_007574	complement component 1, q subcomponent, C chain (C1qc)
NM_023143	complement component 1, r subcomponent (C1r)
NM_144938	complement component 1, s subcomponent (C1s)
NM_013484	complement component 2 (within H-2S) (C2)
NM_009778	complement component 3 (C3)
NM_009888	complement component factor h (Cfh)
NM_008198	complement factor B (Cfb)
NM_013459	complement factor D (adipsin) (Cfd)
NM_008823	complement factor properdin (Cfp)
NM_031402	cysteine-rich secretory protein LCCL domain containing 1 (Crispld1)
NM_009994	cytochrome P450, family 1, subfamily b, polypeptide 1 (Cyp1b1)
NM_007817	cytochrome P450, family 2, subfamily f, polypeptide 2 (Cyp2f2)
NM_007796	cytotoxic T lymphocyte-associated protein 2 alpha (Ctla2a)
NM_019397	EGF-like-domain, multiple 6 (Egfl6)
NM_007904	endothelin receptor type B (Ednrb)
NM_146015	epidermal growth factor-containing fibulin-like extracellular matrix protein 1 (Efemp1)
NM_007884	epiphycan (Epyc)
NM_007962	epithelial V-like antigen 1 (Eva1)
NM_010145	epoxide hydrolase 1, microsomal (Ephx1)
NM_010149	erythropoietin receptor (Epor)
NM_007899	extracellular matrix protein 1 (Ecm1)
NM_007969	extracellular proteinase inhibitor (Expi)
NM_010186	Fc receptor, IgG, high affinity I (Fcgr1)
NM_001077189	Fc receptor, IgG, low affinity IIb (Fcgr2b), transcript variant 1
NM_010188	Fc receptor, IgG, low affinity III (Fcgr3)
NM_010203	fibroblast growth factor 5 (Fgf5)
NM_008008	fibroblast growth factor 7 (Fgf7)
NM_008035	folate receptor 2 (fetal) (Folr2)
NM_008046	follistatin (Fst)
NM_008055	frizzled homolog 4 (Drosophila) (Fzd4)
NM_007934	glutamyl aminopeptidase (Enpep)
NM_008161	glutathione peroxidase 3 (Gpx3)
NM_008175	granulin (Grn)
NM_011825	gremlin 2 homolog, cysteine knot superfamily (Xenopus laevis) (Grem2)
NM_019521	growth arrest specific 6 (Gas6)
NM_017370	haptoglobin (Hp)
NM_010424	hemochromatosis (Hfe)
NM_152803	heparanase (Hpse)
NM_013819	histocompatibility 2, M region locus 3 (H2-M3)
NM_013500	hyaluronan and proteoglycan link protein 1 (Hapln1)
NM_008215	hyaluronan synthase1 (Has1)
NM_010512	insulin-like growth factor 1 (Igf1), transcript variant 1
NM_184052	insulin-like growth factor 1 (Igf1), transcript variant 2
NM_008342	insulin-like growth factor binding protein 2 (Igfbp2)
NM_008343	insulin-like growth factor binding protein 3 (Igfbp3)
NM_010517	insulin-like growth factor binding protein 4 (Igfbp4)
NM_010518	insulin-like growth factor binding protein 5 (Igfbp5)
NM_001039701	interleukin 1 receptor antagonist (Il1rn), transcript variant 2
NM_010743	interleukin 1 receptor-like 1 (Il1rl1), transcript variant 2
NM_133775	interleukin 33 (Il33)
NM_031168	interleukin 6 (Il6)
NM_023125	kininogen 1 (Kng1)
NM_008482	laminin B1 subunit 1 (Lamb1-1)
NM_013589	latent transforming growth factor beta binding protein 2 (Ltbp2)
NM_010733	leucine rich repeat protein 3, neuronal (Lrrn3)
NM_029796	leucine-rich alpha-2-glycoprotein 1 (Lrg1)
NM_008491	lipocalin 2 (Lcn2)
NM_008529	lymphocyte antigen 6 complex, locus E (Ly6e)
NM_010745	lymphocyte antigen 86 (Ly86)
NM_021460	lysosomal acid lipase 1 (Lip1)
NM_017372	lysozyme (Lyzs)
NM_010728	lysyl oxidase (Lox)
NM_030707	macrophage scavenger receptor 2 (Msr2)
NM_008625	mannose receptor, C type 1 (Mrc1)
NM_010770	matrilin 3 (Matn3)
NM_008606	matrix metallopeptidase 11 (Mmp11)
NM_008607	matrix metallopeptidase 13 (Mmp13)
NM_010809	matrix metallopeptidase 3 (Mmp3)
NM_013599	matrix metallopeptidase 9 (Mmp9)
NM_008604	membrane metallo endopeptidase (Mme)
NM_018857	mesothelin (Msln)
NM_015776	microfibrillar associated protein 5 (Mfap5)
NM_029568	microfibrillar-associated protein 4 (Mfap4)
AK129379	mRNA for mKIAA1514 protein.
AK122570	mRNA for mKIAA1916 protein.
AB034730	mRNA, complete cds, similar to megakaryocyte stimulating factor precursor and cartilage superficial zone protein
NM_010930	nephroblastoma overexpressed gene (Nov)
NM_008675	neuroblastoma, suppression of tumorigenicity 1 (Nbl1)
NM_001077403	neuropilin 2 (Nrp2), transcript variant 1
NM_198112	osteocrin (Ostn)
NM_013590	P lysozyme structural (Lzp-s)
NM_022032	PERP, TP53 apoptosis effector (Perp)
NM_008873	plasminogen activator, urokinase (Plau)
NM_008973	pleiotrophin (Ptn)
NM_026162	plexin domain containing 2 (Plxdc2)
NM_001029977	predicted gene, EG214403 (EG214403)
NM_021362	pregnancy-associated plasma protein A (Pappa)
NM_029620	procollagen C-endopeptidase enhancer 2 (Pcolce2)
NM_007737	procollagen, type V, alpha 2 (Col5a2)
NM_007739	procollagen, type VIII, alpha 1 (Col8a1)
NM_007729	procollagen, type XI, alpha 1 (Col11a1)
NM_009926	procollagen, type XI, alpha 2 (Col11a2)
NM_025685	procollagen, type XXVII, alpha 1 (Col27a1)
NM_011198	prostaglandin-endoperoxide synthase 2 (Ptgs2)
NM_029614	protease, serine, 23 (Prss23)
AK090129	RCB-0545 OHTA cDNA, RIKEN full-length enriched library, clone:G431002M01 product:fibulin 5
NM_022984	resistin (Retn)
NM_027852	retinoic acid receptor responder (tazarotene induced) 2 (Rarres2)
NM_021472	ribonuclease, RNase A family 4 (Rnase4), transcript variant 1
NM_029646	RIKEN cDNA 2010004A03 gene
NM_176930	RIKEN cDNA C130076O07 gene
NM_172815	R-spondin 2 homolog (Xenopus laevis) (Rspo2)
NM_009115	S100 protein, beta polypeptide, neural (S100b)
NM_009136	scrapie responsive gene 1 (Scrg1)
NM_009144	secreted frizzled-related protein 2 (Sfrp2)
NM_016687	secreted frizzled-related sequence protein 4 (Sfrp4)
NM_011414	secretory leukocyte peptidase inhibitor (Slpi)
NM_001042614	selenoprotein P, plasma, 1 (Sepp1), transcript variant 3
NM_009776	serine (or cysteine) peptidase inhibitor, clade G, member 1 (Serping1)
NM_009117	serum amyloid A 1 (Saa1)
NM_011315	serum amyloid A 3 (Saa3)
NM_178804	slit homolog 2 (Drosophila) (Slit2)
NM_011412	slit homolog 3 (Drosophila) (Slit3)
NM_010097	SPARC-like 1 (mast9, hevin) (Sparcl1)
NM_011448	SRY-box containing gene 9 (Sox9)
NM_022814	sushi, von Willebrand factor type A, EGF and pentraxin domain containing 1 (Svep1)
NM_009378	thrombomodulin (Thbd)
NM_011582	thrombospondin 4 (Thbs4)
BC036146	tissue factor pathway inhibitor
NM_021793	transmembrane protein 8 (five membrane-spanning domains) (Tmem8)
NM_031254	triggering receptor expressed on myeloid cells 2 (Trem2)
NM_011693	vascular cell adhesion molecule 1 (Vcam1)
NM_009518	wingless related MMTV integration site 10a (Wnt10a)
NM_016873	WNT1 inducible signaling pathway protein 2 (Wisp2)
M12660	Mouse CFh locus, complement protein H gene
