# Supplementary material for: Increased Adipogenesis in Cultured Embryonic Chondrocytes and in Adult Bone Marrow of Dominant Negative Erg Transgenic Mice
Source: PLoS One. 2012 Nov 14;7(11):e48656. doi: 10.1371/journal.pone.0048656 (PMC3498236; doi:10.1371/journal.pone.0048656)
Supplement: Table S4 — List of genes classified by the “PPAR signalling” and “adipocyte differentiation” annotations in the Gene Ontology Database. (XLS) [file pone.0048656.s009.xls]

## Sheet: chondro
Table S4
Gene Name	Gene description
L23108	CD36 antigen
NM_001039701	Interleukin 1 receptor antagonist (Il1rn)
NM_007469	Apolipoprotein C-I (Apoc1)
NM_007702	Cell death-inducing DNA fragmentation factor. alpha subunit-like effector A (Cidea)
NM_009605	Adiponectin. C1Q and collagen domain containing (Adipoq)
NM_009696	Apolipoprotein E (Apoe)
NM_013495	Carnitine palmitoyltransferase 1a. liver (Cpt1a)
NM_020581	Angiopoietin-like 4 (Angptl4)
NM_021460	Lysosomal acid lipase 1 (Lip1)
NM_024406	Fatty acid binding protein 4 adipocyte (Fabp4)
NM_025802	Patatin-like phospholipase domain containing 2 (Pnpla2)
NM_053115	Acyl-Coenzyme A oxidase 2. branched chain (Acox2)
NM_175640	Perilipin (Plin)
NM_008509	Lipoprotein lipase (Lpl)
NM_007408	Adipose differentiation related protein (Adfp)
